# Supplementary material for: Comparative genomics of canine hemoglobin genes reveals primacy of beta subunit delta in adult carnivores
Source: BMC Genomics. 2017 Feb 8;18:141. doi: 10.1186/s12864-017-3513-0 (PMC5299747; doi:10.1186/s12864-017-3513-0)
Supplement: Additional file 6: — Taxonomy annotation of genes used for the phylogenetic analysis with identification number and species information. (XLSX 15 kb) [file 12864_2017_3513_MOESM6_ESM.xlsx]

## Sheet: final annotat
Adult or embryonic class	Phylogenetic tree ID	Associated gene symbol	NCBI Genbank ID	UniProtKB/TrEMBL/Swiss-Prot ID	ENSEMBL Protein ID	TreeFam ID (incl "N/A")	Common species name, short	Common species name, long	Species name
Embryonic	HBG1_human	HBG1	NP_000550.2	P69891	ENSP00000327431	HBG1	human	human	Homo sapiens
Embryonic	HBG2_human	HBG2	NP_000175.1	P69892	ENSP00000369609; ENSP00000338082	HBG2	human	human	Homo sapiens
Embryonic	HBG2_rhesus	HBG2	NP_001040611.1	Q03903	ENSMMUP00000031231	HBG2	rhesus	rhesus macaque	Macaca mulatta
Embryonic	HBG_gibbon	HBG1	XP_003254875.1	G1S6C7	ENSNLEP00000021066	ENSG00000196565	gibbon	northern white-cheeked gibbon	Nomascus leucogenys
Embryonic	N/A-1_orangutan	HBG2	XP_002822174.1	H2NED8	ENSPPYP00000004105	N/A	orangutan	orangutan	Pongo abelii
Embryonic	N/A-2_orangutan		XP_002822176.1	H2NED9	ENSPPYP00000004106	N/A	orangutan	orangutan	Pongo abelii
Embryonic	N/A_squirrel		XP_005342579.1	I3N129	ENSSTOP00000018075	N/A	squirrel	thirteen-lined ground squirrel	Ictidomys tridecemlineatus
Embryonic	N/A_bushbaby	HBG	XP_003781035.1	B4USM6	ENSOGAP00000017406	B4USM6 OTOGA	bushbaby	small-eared galago	Otolemur garnettii
Embryonic	HBE1_microbat	HBE1	XP_006094604.1	G1Q4K6	ENSMLUP00000018639		microbat	little brown bat	Myotis lucifugus
Embryonic	N/A-1_megabat	HBE1	NP_005321.1	P02100	ENSPVAP00000007802		megabat	black flying fox	Pteropus alecto
Embryonic	HBE1_horse	HBE1	XP_001504244.1	F6RF57	ENSECAP00000010115	HBE	horse	horse	Equus caballus
Embryonic	N/A_cat		XP_003992931.2	M3WND9	ENSFCAP00000015261	N/A domestic cat	cat	cat	Felis catus
Embryonic	HBE_dog		NP_001257813	J9P643	ENSCAFP00000041123		dog	domestic dog	canis lupus familiaris
Embryonic	HBE1_pig	HBE1	NP_999612.1	P04246	ENSSSCP00000015648	HBE1	pig	pig	Sus scrofa
Embryonic	HBE1_dolphin	HBE1	XP_004329429.1		ENSTTRP00000009009	HBE1	dolphin	Atlantic bottle-nosed dolphin	Tursiops truncatus
Embryonic	HBE1_elephant	HBE1	XP_003421604.1	G5E759	ENSLAFP00000016035.3	HBE1	elephant	African savanna elephant	Loxodonta africana
Embryonic	HBGA_bushbaby	HBG1	XP_003781036.1	B4USM7	ENSOGAP00000022451	B4USM7 OTOGA	bushbaby	small-eared galago	Otolemur garnettii
Embryonic	HBE1_cow	HBE1	NP_001103977.1	E1BEL8	ENSBTAP00000043065	HBE1	cow	cow	Bos taurus
Embryonic	HBE_armadillo	HBE1	XP_004477673.1	C1FY21	ENSDNOP00000015856	N/A	armadillo	nine-banded armadillo	Dasypus novemcinctus
Embryonic	HBE1_sloth	HBE1			ENSCHOP00000002686	N/A Hoffmann's two-fingered sloth	sloth	Hoffmann's two-fingered sloth	Choloepus hoffmanni
Embryonic	HBE_bat	HBE1	ACC62072.1|				bat	greater horseshoe bat	Rhinolophus ferrumequinum
Embryonic	HBE1_human	HBE1	NP_000509.1	P02100, D9YZU7	ENSP00000369586	HBE1	human	human	Homo sapiens
Embryonic	HBE1_gorilla	HBE1	XP_004050586.1	Q6LDH0	ENSGGOP00000026114	HBE1	gorilla	western gorilla	Gorilla gorilla gorilla
Embryonic	HBE1_gibbon	HBE1	XP_003254874.1	G1S6D0	ENSNLEP00000021069	HBE1	gibbon	northern white-cheeked gibbon	Nomascus leucogenys
Embryonic	HBE1_orangutan	HBE1	XP_002822172.1	H2NED5	ENSPPYP00000004102	HBE1	orangutan	orangutan	Pongo abelii
Embryonic	HBE1_rhesus	HBE1	NP_001040612.1	P18994.2	ENSMMUP00000031234.2	HBE1	rhesus	rhesus macaque	Macaca mulatta
Embryonic	HBE1_marmoset	HBE1	XP_009005811.1	B0VXB7	ENSCJAP00000037543	HBE1	marmoset	white-tufted-ear marmoset	Callithrix jacchus
Embryonic	HBE1_tarsier	HBE1	XP_008050888.1	P18435	ENSTSYP00000007411	HBE1	tarsier	Phillipine tarsier	Tarsius syrichta
Embryonic	Hbby_kangaroo_rat	Hbb-y			ENSDORP00000004391	HBB-Y	kangaroo rat	Ord's kangaroo rat	Dipodomys ordii
Embryonic	HBE1_squirrel	HBE1	XP_005342578.1	I3MVJ8	ENSSTOP00000016143	HBE1	squirrel	thirteen-lined ground squirrel	Ictidomys tridecemlineatus
Embryonic	HBBY_mouse	Hbb-y	NP_032247.1	Q9CR49	ENSMUSP00000033229.3	HBB-Y	mouse	house mouse	Mus musculus
Embryonic	HBE1_pika	HBE1	XP_004590020.1		ENSOPRP00000016262	HBE1	pika	Southern American pika	Ochotona princeps
Embryonic	HBE1_rabbit	HBE1	NP_001164975.1	P02103, B8K176, G1TPE2	ENSOCUP00000018876	HBE1	rabbit	rabbit	Oryctolagus cuniculus
Embryonic	HBE1_guinea_pig	HBE1	XP_003465322.1	H0VVL2	ENSCPOP00000014738	HBE1	Guinea pig	domestic Guinea pig	Cavia porcellus
Embryonic	HBG_elephant	HBG	XP_003421603.1	G3TM42	ENSLAFP00000016124	N/A	elephant	African savanna elephant	Loxodonta africana
Embryonic	HBB-BH1_mouse	Hbb-bh1	NP_032245.1	P04444, Q5EBL1	ENSMUSP00000064865.4	HBB-BH1	mouse	house mouse	Mus musculus
Embryonic	HBH_bat	HBE4	ACC62071.1				bat	greater horseshoe bat	Rhinolophus ferrumequinum
Embryonic	N/A-1_microbat	HBE2-like	XP_006094603.1	G1Q9N4	ENSMLUP00000020417	N/A	microbat	little brown bat	Myotis lucifugus
Embryonic	HBE4_cow	HBE4	NP_001014910.1	P06643	ENSBTAP00000005452	HBE4	cow	cow	Bos taurus
Embryonic	HBE2_cow	HBE2	NP_001014913.1	P06642	ENSBTAP00000052791	HBE2	cow	cow	Bos taurus
Embryonic	HBH_dog	HBE2	XP_542373.3	F1PYZ1	ENSCAFP00000009264	N/A_dog	dog	domestic dog	canis lupus familiaris
Embryonic	HBE_shrew	HBE	XP_004618298.1				shrew	Eurasian shrew	Sorex araneus
Adult	HBB/D_elephant	HBB/D	NP_001267811	Q45XJ0.3	ENSLAFP00000016279.2	HBD	elephant	African savanna elephant	Loxodonta africana
Adult	HBB1_armadillo		ACO88975				armadillo	nine-banded armadillo	Dasypus novemcinctus
Adult	HBB2_armadillo	HBB_DASNO	P02087	P02087.3	ENSDNOP00000001827.3	HBB	armadillo	nine-banded armadillo	Dasypus novemcinctus
Adult	HBB_alpaca		XP_006203487.1|	P68228	ENSVPAP00000011808	HBB	alpaca	alpaca	Vicugna pacos
Adult	N/A-1_sloth				ENSCHOP00000000889	N/A	sloth	Hoffmann's two-fingered sloth	Choloepus hoffmanni
Adult	N/A-2_sloth				ENSCHOP00000000888	N/A	sloth	Hoffmann's two-fingered sloth	Choloepus hoffmanni
Adult	HBB_horse	HBB_HORSE	NP_001157490.1	P02062	ENSECAP00000008056.1	HBB	horse	horse	Equus caballus
Adult	N/A_horse		XP_001504240.1	F6VE37	ENSECAP00000009891.1	N/A	horse	horse	Equus caballus
Adult	HBB_dolphin	HBB	XP_004330646.1	P18990	ENSTTRP00000016564	HBB	dolphin	Atlantic bottle-nosed dolphin	Tursiops truncatus
Adult	N/A_dolphin				ENSTTRP00000009006	N/A	dolphin	Atlantic bottle-nosed dolphin	Tursiops truncatus
Adult	HBB_rhesus	HBB	NP_001270296.1	F7APQ4	ENSMMUP00000006468.2	HBB	rhesus	resus macaque	Macaca mulatta
Adult	N/A_rhesus	HBB	NP_001157900.1	C6KGT1			rhesus	resus macaque	Macaca mulatta
Adult	HBD_human	HBD	NP_000510.1	P02042.2	ENSP00000369654.3	HBD	human	human	Homo sapiens
Adult	HBB_human	HBB	NP_000509.1	P68871.2	ENSP00000333994.3	HBB	human	human	Homo sapiens
Adult	HBB_orangutan	HBB	XP_002822173.1	H2NEE2	ENSPPYP00000004109	HBB	orangutan	orangutan	Pongo abelii
Adult	HBB_bushbaby	HBB	XP_003781034.1		ENSOGAP00000006779.2	HBB	bushbaby	small-eared galago	Otolemur garnettii
Adult	HBD_bushbaby	HBD	Q03902.2			B4USM4	bushbaby	small-eared galago	Otolemur garnettii
Adult	HBB_rabbit	HBB	CAA24247.1	V00878	ENSOCUP00000000491	HBB1	rabbit	European rabbit	Oryctolagus cuniculus
Adult	HBB_tarsier	HBB	XP_008050891.1		ENSTSYP00000002520	HBB	tarsier	Philippine tarsier	Tarsius syrichta
Adult	HBB_bat	HBB		B2KHZ4			bat	greater horseshoe bat	Rhinolophus ferrumequinum
Adult	HBD_bat	HBD	ACC62070.1	B2KHZ5			bat	greater horseshoe bat	Rhinolophus ferrumequinum
Adult	N/A-2_megabat		XP_006915761.1		ENSPVAP00000017036		megabat	black flying fox	Pteropus alecto
Adult	HBB_megabat	HBB	XP_011381445.1	P14392.1			megabat	black flying fox	Pteropus alecto
Adult	N/A_shrew		XP_004618299.1				shrew	Eurasian shrew	Sorex araneus
Adult	HBB_dog	HBB; HBD-like	XP_534029.2	J9JHZ3	ENSCAFT00000049468		dog	domesticated dog	canis lupus familiaris
Adult	HBD1/2_dog	HBD1/2	NP_001257812.1; NP_001257813.1	E2RLH6	ENSCAFT00000022860; ENSCAFT00000009978	Q1ERY9 CANFA	dog	domesticated dog	canis lupus familiaris
Adult	HBBL_ferret	HBB-like	XP_004779083.1		ENSMPUP00000010081	N/A	ferret	domestic ferret	Mustela putorius furo
Adult	HBB_ferret	HBB	XP_004779082.1	P68044	ENSMPUP00000010075	HBB	ferret	domestic ferret	Mustela putorius furo
Adult	HBB_panda	HBB		P18983.2	ENSAMEP00000014174	HBB	panda	giant panda	Ailuropoda melanoleuca
Adult	N/A-2_microbat		XP_006094601.1		ENSMLUP00000022143	N/A	microbat	little brown bat	Myotis lucifugus
Adult	HBB1_mouse	Hbb-bt	NP_032246.2	A8DUK4	ENSMUSP00000023934	HBB-B1	mouse	house mouse	Mus musculus
Adult	HBB2_mouse	Hbb-bs	NP_001188320.1	E9Q223	ENSMUSP00000095794	HBB-B2	mouse	house mouse	Mus musculus
Adult	N/A_kangaroo_rat				ENSDORP00000015789	N/A	kangaroo rat	Ord's kangaroo rat	Dipodomys ordii
Adult	N/A_guinea_pig		XP_003465323.1	H0UWE7	ENSCPOP00000001378	N/A	Guinea pig	domestic Guinea pig	Cavia porcellus
Adult	HBB_pig	HBB	NP_001138313.1	A7YB43	ENSSSCP00000015647	HBB	pig	pig	Sus scrofa
