# Supplementary material for: Comparative genomics of canine hemoglobin genes reveals primacy of beta subunit delta in adult carnivores
Source: BMC Genomics. 2017 Feb 8;18:141. doi: 10.1186/s12864-017-3513-0 (PMC5299747; doi:10.1186/s12864-017-3513-0)
Supplement: Additional file 8: — Sequences of primers used for PCR and sequencing studies. (XLSX 45 kb) [file 12864_2017_3513_MOESM8_ESM.xlsx]

## Sheet: Hoja1
Primer	sequence 5'-3'
HBD1-2_cDNA_F	GTGGACGAAGTTGGCGGTGAG
HBD1-2_cDNA_R	CTTTGCCAAAGTGGTGAGCCAG
HBD1_F	GGGCCAATCTGCTTGCAGCAGCAGAGAG
HBD1-2_R	CTGAGGGGTGAATTCTTTGCCAAAG
HBD2_F	GGCCAATCTCATAACAGCAAGGATG
HBB_cDNA_F	GAAGAGAAGAGTCTTATCTCCAGCA
HBB_cDNA_R	AGTCAGGAACCAGATGCTCAAAGG
HBE1_cDNA_F	CTGTAAGCTCTCAGACCTGACATC
HBE1_cDNA_R	GTACTGCTGAACTAGAAAGAGGACTC
HBH_cDNA_F	TCACCAGCAAGTTCCCAGACACC
HBH_cDNA_R	CTCTGGCAATACCGACATAATTGGAC
HBZ1-2_cDNA_F	AGCACACCCAGCTCCCACTC
HBZ1_cDNA_R	GTGTCGCAGTGAGGTGCGG
HBZ2_cDNA_R	GGGGAGGGCGCTCGGGG
HBA1-2_cDNA_F	ACTTCCCGCACTTCGACCTGAG
HBA1-2_cDNA_R	CTTGAAGTTGACGGGGTCCACG
HBM_cDNA_F	CATGCTCAGCGCCCAGGAG
HBM_cDNA_R	CTCAGCGGTACTTCTCCGTCAG
